# Supplementary material for: The Impact of an SGLT2 Inhibitor versus Ursodeoxycholic Acid on Liver Steatosis in Diabetic Patients
Source: Pharmaceuticals (Basel). 2022 Dec 5;15(12):1516. doi: 10.3390/ph15121516 (PMC9786599; doi:10.3390/ph15121516)
Supplement: Supplementary file 1 [file pharmaceuticals-15-01516-s001.zip]

Archive with 1 entries (1 files):
- pharmaceuticals-2052680-supplementary.pdf
